# Supplementary material for: Pharmacokinetics of Vancomycin in Healthy Korean Volunteers and Monte Carlo Simulations to Explore Optimal Dosage Regimens in Patients with Normal Renal Function
Source: Antibiotics (Basel). 2024 Oct 19;13(10):993. doi: 10.3390/antibiotics13100993 (PMC11504268; doi:10.3390/antibiotics13100993)
Supplement: Supplementary file 1 [file antibiotics-13-00993-s001.zip]

Archive with 1 entries (1 files):
- antibiotics-3185709-supplementary.pdf
